# Supplementary material for: Transcriptomic Dynamics of Rice Varieties with Differential Cold Tolerance Under Low-Temperature Stress During Grain-Filling Stage
Source: Genes (Basel). 2025 Aug 11;16(8):950. doi: 10.3390/genes16080950 (PMC12385969; doi:10.3390/genes16080950)
Supplement: Supplementary file 1 [file genes-16-00950-s001.zip › Table S1.xlsx]

## Sheet: sheet
Table S1 Taste quality evaluation of 51 rice accessions (2018-2020)
No.	Accession	2018 taste quality	2019 taste quality	2020 taste quality	2021 taste quality	maximum	minimum	Difference
1	LD3	79.8	83.7	73.3	81.2	83.7	73.3	10.4
2	LD4	81.5	85.9	79.1	74.3	85.9	74.3	11.6
3	LD1604	84.1	86.9	83.8	76.6	86.9	76.6	10.3
4	LD121	81.2	85.8	75.4	83	85.8	75.4	10.4
5	LD18	89	92	89	92	92	89	3
6	Ha13108	85	84.9	84.9	83.8	85	83.8	1.2
7	Ha4-1021	86.6	88.1	90.2	86.6	90.2	86.6	3.6
8	LD1603	92.3	90.6	91.1	92.1	92.3	90.6	1.7
9	121103	81.7	88.3	80.7	81.4	88.3	80.7	7.6
10	1021-1	78.1	77.6	85.8	79.1	85.8	77.6	8.2
11	15110	78.5	74.2	79.6	73.8	79.6	73.8	5.8
12	7C29	81.2	78.9	78.4	76.7	81.2	76.7	4.5
13	FZ7	85.3	83.5	85.1	78.1	85.3	78.1	7.2
14	LD10	86.3	85.3	88.6	78.8	88.6	78.8	9.8
15	LD102	85.4	85.8	83.6	81.2	85.8	81.2	4.6
16	LD111	81.7	80.9	77.9	81.2	81.7	77.9	3.8
17	LD113	73.2	82	74.3	75	82	73.2	8.8
18	LD115	77.6	87.9	78.2	80.7	87.9	77.6	10.3
19	LD117	86.7	82.9	82.1	86.3	86.7	82.1	4.6
20	LD118	80.7	85.5	83.5	78.8	85.5	78.8	6.7
21	LD12	82.7	81.1	88.8	84.1	88.8	81.1	7.7
22	LD122	80.6	86.1	81.9	82.3	86.1	80.6	5.5
23	LD123	80.6	86.9	81.1	80	86.9	80	6.9
24	LD124	80.9	86.4	89.4	90.4	90.4	80.9	9.5
25	LD124-2	84.4	82.5	81.6	76.2	84.4	76.2	8.2
26	LD129	83.4	82.3	83.2	79	83.4	79	4.4
27	LD13	79.7	81.3	78.6	74.8	81.3	74.8	6.5
28	LD16	89.5	88	88.1	93	93	88	5
29	LD1601-1	83	82.3	74.3	81.1	83	74.3	8.7
30	LD1602	84.5	91.1	82.9	82.1	91.1	82.1	9
31	LD1602 early	83.9	85.6	86.2	76.9	86.2	76.9	9.3
32	LD1606	80.2	82.1	83.9	79.2	83.9	79.2	4.7
33	LD18-1	87.5	90.6	87.4	90.6	90.6	87.4	3.2
34	LD18-2	90.7	90.3	93.2	86.3	93.2	86.3	6.9
35	LD18-4	93.9	84.2	93	91.5	93.9	84.2	9.7
36	LD185	77.7	85.3	81.1	75.4	85.3	75.4	9.9
37	LD19	86.6	79.2	80	79.5	86.6	79.2	7.4
38	LD2	85.7	90.4	83.8	85.4	90.4	83.8	6.6
39	LD20	80.5	80.5	77.5	82.9	82.9	77.5	5.4
40	LD23	79.4	76.3	83.9	75.8	83.9	75.8	8.1
41	LD24	87.3	87.4	89.8	85.9	89.8	85.9	3.9
42	LD25	82.8	89.1	84.1	85.7	89.1	82.8	6.3
43	LD28	87.5	90.9	84.6	85.2	90.9	84.6	6.3
44	LD29	83.9	87.3	84.7	82.5	87.3	82.5	4.8
45	LD29-2	82.9	82.6	87.8	80.9	87.8	80.9	6.9
46	LD5	85.7	92.5	86.2	87.9	92.5	85.7	6.8
47	LD6	83.7	88	84.8	80.5	88	80.5	7.5
48	Seven Stars	90.1	87.4	89	84.9	90.1	84.9	5.2
49	Fukkurinko	94.7	87.6	90.1	95.3	95.3	87.6	7.7
50	Yumepirika	95.9	88.8	94.3	94.4	95.9	88.8	7.1
51	SY11	87.6	94.1	88	89.5	94.1	87.6	6.5
52	Song 9Xuan	79.8	84.7	77.5	80.2	84.7	77.5	7.2
