# Supplementary material for: Transcriptomic Dynamics of Rice Varieties with Differential Cold Tolerance Under Low-Temperature Stress During Grain-Filling Stage
Source: Genes (Basel). 2025 Aug 11;16(8):950. doi: 10.3390/genes16080950 (PMC12385969; doi:10.3390/genes16080950)
Supplement: Supplementary file 1 [file genes-16-00950-s001.zip › Table S2.xlsx]

## Sheet: all.filter_stat
Sample	RawDatas	CleanData(%)	AF_Q20(%)	AF_Q30(%)	AF_N(%)	AF_GC(%)	Unique_Mapped(%)	Multiple_Mapped(%)	Total_Mapped(%)
LD3CK-1	43128302	43017210 (99.74%)	6335563708 (98.19%)	6086003539 (94.32%)	156108 (0.00%)	3240400096 (50.22%)	36450073 (85.10%)	4779994 (11.16%)	41230067 (96.26%)
LD3CK-2	45206816	45084598 (99.73%)	6637705700 (98.16%)	6386212385 (94.44%)	162833 (0.00%)	3420095768 (50.58%)	39078772 (87.03%)	4820676 (10.74%)	43899448 (97.76%)
LD3CK-3	37900142	37798736 (99.73%)	5564829963 (98.15%)	5349784107 (94.36%)	134299 (0.00%)	2847940822 (50.23%)	32354183 (86.03%)	4358357 (11.59%)	36712540 (97.62%)
LD3LT-1	40200508	40092628 (99.73%)	5902130492 (98.15%)	5677490245 (94.41%)	140888 (0.00%)	3045171492 (50.64%)	35003828 (87.77%)	4063687 (10.19%)	39067515 (97.95%)
LD3LT-2	39815036	39708218 (99.73%)	5843223601 (98.11%)	5616777406 (94.30%)	139696 (0.00%)	3003884653 (50.43%)	33389637 (84.55%)	5265283 (13.33%)	38654920 (97.88%)
LD3LT-3	38404552	38307546 (99.75%)	5641857055 (98.19%)	5430625390 (94.51%)	135810 (0.00%)	2883309836 (50.18%)	32433366 (85.01%)	4998023 (13.10%)	37431389 (98.11%)
LD4CK-1	47036856	46920096 (99.75%)	6909774387 (98.18%)	6650603218 (94.50%)	168832 (0.00%)	3567242386 (50.69%)	40205654 (86.12%)	5334551 (11.43%)	45540205 (97.55%)
LD4CK-2	41133260	41012348 (99.71%)	6035418294 (98.11%)	5802478637 (94.33%)	147158 (0.00%)	3120571927 (50.73%)	34852799 (85.69%)	4527231 (11.13%)	39380030 (96.82%)
LD4CK-3	41918654	41807938 (99.74%)	6156550149 (98.18%)	5922863122 (94.45%)	150792 (0.00%)	3173846755 (50.61%)	35170117 (84.74%)	5144123 (12.39%)	40314240 (97.13%)
LD4LT-1	41751852	41645934 (99.75%)	6136890190 (98.24%)	5913955680 (94.67%)	146696 (0.00%)	3172911680 (50.79%)	35270484 (85.24%)	5240908 (12.67%)	40511392 (97.91%)
LD4LT-2	37402858	37310918 (99.75%)	5496153919 (98.21%)	5293162521 (94.58%)	130908 (0.00%)	2840530228 (50.76%)	31608718 (85.21%)	4712792 (12.70%)	36321510 (97.92%)
LD4LT-3	40569812	40479040 (99.78%)	5966951271 (98.28%)	5749950537 (94.70%)	141684 (0.00%)	3054922797 (50.32%)	34832296 (86.54%)	4709196 (11.70%)	39541492 (98.24%)
LD18CK-1	38812286	38689032 (99.68%)	5685687565 (97.98%)	5445465946 (93.84%)	128645 (0.00%)	2968293923 (51.15%)	33917504 (88.24%)	3393839 (8.83%)	37311343 (97.07%)
LD18CK-2	50470396	50325192 (99.71%)	7405641318 (98.11%)	7120762034 (94.34%)	180044 (0.00%)	3870988955 (51.28%)	44306105 (88.51%)	4081877 (8.15%)	48387982 (96.66%)
LD18CK-3	41613888	41504126 (99.74%)	6105731573 (98.08%)	5867152481 (94.25%)	148494 (0.00%)	3162903842 (50.81%)	36532809 (88.49%)	3490739 (8.46%)	40023548 (96.95%)
LD18LT-1	40652458	40552370 (99.75%)	5977670715 (98.28%)	5761596500 (94.72%)	143064 (0.00%)	3074576931 (50.55%)	36757860 (91.04%)	2731608 (6.77%)	39489468 (97.81%)
LD18LT-2	42264212	42158574 (99.75%)	6206487799 (98.15%)	5970790365 (94.42%)	147884 (0.00%)	3182609020 (50.33%)	38056333 (90.65%)	2928012 (6.97%)	40984345 (97.63%)
LD18LT-3	37146640	37050788 (99.74%)	5455314955 (98.16%)	5251179581 (94.49%)	129607 (0.00%)	2818324862 (50.71%)	33520661 (90.88%)	2394613 (6.49%)	35915274 (97.38%)
LD121CK-1	39545728	39445684 (99.75%)	5806540815 (98.14%)	5583373479 (94.37%)	141574 (0.00%)	2994180573 (50.61%)	34466574 (87.70%)	3675199 (9.35%)	38141773 (97.05%)
LD121CK-2	46606686	46489248 (99.75%)	6845529835 (98.17%)	6587469219 (94.47%)	167362 (0.00%)	3548823302 (50.89%)	40676517 (87.94%)	3518704 (7.61%)	44195221 (95.55%)
LD121CK-3	47188714	47061728 (99.73%)	6924861514 (98.10%)	6656868267 (94.31%)	169236 (0.00%)	3598264600 (50.98%)	41994982 (89.61%)	3416259 (7.29%)	45411241 (96.89%)
LD121LT-1	37439664	37314884 (99.67%)	5491559775 (98.12%)	5281742484 (94.37%)	131711 (0.00%)	2846669403 (50.86%)	34008109 (91.51%)	2291007 (6.16%)	36299116 (97.67%)
LD121LT-2	38653676	38530986 (99.68%)	5656857921 (97.88%)	5421799413 (93.81%)	135298 (0.00%)	2961185882 (51.24%)	34764995 (90.64%)	2554034 (6.66%)	37319029 (97.30%)
LD121LT-3	42559014	42443988 (99.73%)	6243729055 (98.08%)	6003405716 (94.30%)	152113 (0.00%)	3213192118 (50.47%)	38513046 (91.11%)	2698338 (6.38%)	41211384 (97.50%)
CK13108-1	46274430	46157740 (99.75%)	6803318473 (98.27%)	6556187021 (94.70%)	165871 (0.00%)	3546192771 (51.22%)	40263235 (88.06%)	3653012 (7.99%)	43916247 (96.05%)
CK13108-2	42732302	42617966 (99.73%)	6278754148 (98.22%)	6043824024 (94.55%)	152291 (0.00%)	3229028169 (50.51%)	36341499 (85.98%)	4499770 (10.65%)	40841269 (96.62%)
CK13108-3	46001712	45877054 (99.73%)	6751457519 (98.12%)	6490197475 (94.32%)	164700 (0.00%)	3497116608 (50.82%)	40202395 (88.13%)	3929132 (8.61%)	44131527 (96.75%)
LT13108-1	34106062	34021562 (99.75%)	5012267563 (98.22%)	4826681311 (94.58%)	121701 (0.00%)	2566179865 (50.29%)	30187321 (89.17%)	2687782 (7.94%)	32875103 (97.11%)
LT13108-2	40993256	40889416 (99.75%)	6019644904 (98.15%)	5793158213 (94.46%)	146689 (0.00%)	3107997500 (50.68%)	35139190 (86.41%)	3890259 (9.57%)	39029449 (95.98%)
LT13108-3	35091626	34999370 (99.74%)	5151174408 (98.12%)	4953648062 (94.36%)	125009 (0.00%)	2631002158 (50.12%)	30610735 (88.05%)	3051701 (8.78%)	33662436 (96.83%)
CK4-1021-1	39607160	39499962 (99.73%)	5819324365 (98.22%)	5606116314 (94.62%)	143029 (0.00%)	3005791044 (50.73%)	33452113 (85.59%)	3897285 (9.97%)	37349398 (95.56%)
CK4-1021-2	37758818	37629712 (99.66%)	5540611896 (98.17%)	5330706475 (94.45%)	135804 (0.00%)	2883822385 (51.09%)	31610235 (84.46%)	4134289 (11.05%)	35744524 (95.51%)
CK4-1021-3	42313712	42193102 (99.71%)	6192594360 (97.85%)	5928542188 (93.68%)	151285 (0.00%)	3209182998 (50.71%)	35714661 (85.20%)	4115959 (9.82%)	39830620 (95.02%)
LT4-1021-1	39098862	38996916 (99.74%)	5738624635 (98.11%)	5517984369 (94.34%)	139871 (0.00%)	2952805817 (50.48%)	34919801 (90.08%)	2673525 (6.90%)	37593326 (96.98%)
LT4-1021-2	32691250	32600026 (99.72%)	4794842947 (98.06%)	4608203586 (94.24%)	117068 (0.00%)	2483453345 (50.79%)	29491623 (90.84%)	2014381 (6.20%)	31506004 (97.04%)
LT4-1021-3	42329096	42226012 (99.76%)	6219631132 (98.20%)	5990903145 (94.59%)	151802 (0.00%)	3197211522 (50.48%)	37614546 (89.70%)	3096501 (7.38%)	40711047 (97.08%)
LD1603CK-1	39635456	39530620 (99.74%)	5819969916 (98.16%)	5599662437 (94.44%)	139078 (0.00%)	2983109778 (50.31%)	32393994 (82.41%)	5625774 (14.31%)	38019768 (96.72%)
LD1603CK-2	37228918	37133630 (99.74%)	5470188722 (98.21%)	5263984356 (94.51%)	131586 (0.00%)	2780091431 (49.91%)	30088223 (81.33%)	5876963 (15.89%)	35965186 (97.22%)
LD1603CK-3	36470612	36366026 (99.71%)	5352222411 (98.12%)	5147010591 (94.36%)	127560 (0.00%)	2778968353 (50.95%)	30119145 (83.35%)	4664088 (12.91%)	34783233 (96.26%)
LD1603LT-1	40239584	40130336 (99.73%)	5906376145 (98.12%)	5680326404 (94.37%)	144061 (0.00%)	3010451307 (50.01%)	32616890 (81.72%)	6124915 (15.35%)	38741805 (97.06%)
LD1603LT-2	39094286	38996270 (99.75%)	5739901456 (98.13%)	5518619573 (94.35%)	139899 (0.00%)	2892485063 (49.45%)	32180291 (82.77%)	5763660 (14.82%)	37943951 (97.60%)
LD1603LT-3	41543084	41441196 (99.75%)	6105283479 (98.22%)	5879399882 (94.59%)	149456 (0.00%)	3078855306 (49.53%)	33363833 (80.93%)	6840805 (16.59%)	40204638 (97.52%)
LD1604CK-1	37238286	37139952 (99.74%)	5466707739 (98.13%)	5257637310 (94.38%)	130540 (0.00%)	2817908844 (50.58%)	32356087 (87.64%)	3267617 (8.85%)	35623704 (96.49%)
LD1604CK-2	37712202	37620780 (99.76%)	5540860440 (98.19%)	5333301109 (94.51%)	132822 (0.00%)	2842909560 (50.38%)	33215480 (89.04%)	3119564 (8.36%)	36335044 (97.41%)
LD1604CK-3	35750434	35662230 (99.75%)	5248520707 (98.12%)	5045132795 (94.32%)	125578 (0.00%)	2670849883 (49.93%)	30987575 (87.20%)	3854814 (10.85%)	34842389 (98.05%)
LD1604LT-1	42369358	42266668 (99.76%)	6223912560 (98.17%)	5991352797 (94.51%)	152009 (0.00%)	3183313887 (50.21%)	37027095 (88.04%)	3865957 (9.19%)	40893052 (97.23%)
LD1604LT-2	47300126	47184122 (99.75%)	6951701513 (98.23%)	6695525775 (94.61%)	169502 (0.00%)	3549826066 (50.16%)	42181171 (89.79%)	3714801 (7.91%)	45895972 (97.70%)
LD1604LT-3	42585374	42478554 (99.75%)	6260080641 (98.25%)	6030850159 (94.65%)	151200 (0.00%)	3190867741 (50.08%)	37604077 (88.87%)	3606461 (8.52%)	41210538 (97.39%)
